# Supplementary material for: Exploratory Multivariate Analysis of Mediator Organization in Canine Platelet-Rich Gel Under NSAID Exposure
Source: Gels. 2026 Mar 14;12(3):246. doi: 10.3390/gels12030246 (PMC13025728; doi:10.3390/gels12030246)
Supplement: Supplementary file 1 [file gels-12-00246-s001.zip]

Archive with 1 entries (1 files):
- gels-4173248-supplementary.pdf
